# Supplementary material for: Discovery of New Genes Involved in Curli Production by a Uropathogenic Escherichia coli Strain from the Highly Virulent O45:K1:H7 Lineage
Source: mBio. 2018 Aug 21;9(4):e01462-18. doi: 10.1128/mBio.01462-18 (PMC6106082; doi:10.1128/mBio.01462-18)
Supplement: DATA SET S1 [file mbo004184010sd1.xlsx]

## Sheet: MS7163_genome
Prophases, genomic islands and regions of difference in MS7163 compared to other E. coli
Regions	Start	End	Size	Virulence-related genes
Phages
Phi 1	558181	611859	53679	DNA adenine methyltransferase, Outer membrane protease OmpT
Phi 2	957085	995283	38199
Phi 3	1365230	1412299	47070	DNA adenine methyltransferase
Phi 4	2208854	2245253	36400
Phi 5	2532901	2575605	42705
Phi 6	2840516	2915566	75051	lysozyme, DNA adenine methyltransferase,
Phi 7	4995421	5041591	46171	Lom-like outer membrane protein
Genomic islands
GI-aspV	241676	271532	29857	putative macrophage toxin, Type 6 secretion system
GI-thrW	294841	301907	7067	Vacuolating autotransporter toxin Vat, Temperature-sensitive hemagglutinin autotransporter Tsh
GI-icdA	1216993	1264416	47424	sitABCD
GI-asnT	2038011	2068792	30782	Yersiniabactin receptor, 99% similar to the high pathogenicity island HPI from Yersinia pestis
GI-asnW	2082135	2116364	34230	cobalamin biosynthetic cob gene cluster, CbtA-CbeA toxin-antitoxin system
GI-metV	3076011	3112136	36126	Hemolysin-coregulated protein Hcp, ClpB chaperon protein, outer membrane lipoprotein, 99% identity to the last region in GI-CFT073-metV, of which the deletion mutant was attenuated to colonized in both bladder and kidney.
GI-pheV	3261982	3317805	55824	Tia invasion determinat, whole pap operon of P pili, similar to GI-CFT073-pheU; iron acquisition systems
GI-pheU	4663666	4726835	63170	Ethanolamine ultilisation
GI-leuX	4862805	4919358	56554	fec operon

## Sheet: MS7163_methylome
Summary of methylome analysis for MS7163 chromosome
Target motif *	Modification type	Number motifs methylated	Number motifs present	% methylated
GATC	m6A	40208	40592	99.05
TCANNNNNNTGCT/AGCANNNNNNTGA	m6A	1116/1114	1119	99.73/99.55
* Predicted methylated bases are shown in bold
