# Supplementary material for: Discovery of New Genes Involved in Curli Production by a Uropathogenic Escherichia coli Strain from the Highly Virulent O45:K1:H7 Lineage
Source: mBio. 2018 Aug 21;9(4):e01462-18. doi: 10.1128/mBio.01462-18 (PMC6106082; doi:10.1128/mBio.01462-18)
Supplement: DATA SET S2 [file mbo004184010sd2.xlsx]

## Sheet: E. coli_B2_complete-genomes
E. coli complete genomes used in the study
Strain	Accesion number	Size (Mb)	GC%	Sequence type	Pathotype
APEC O1	NC_008563	5.49765	50.29	95	APEC
IHE3034	NC_017628.1	5.10838	50.7	95	NMEC
PMV-1	NC_022370.1	5.21093	50.72	95	ExPEC
RS218	NZ_CP007149.1	5.20187	50.61	95	NMEC
S88	CU928161.2	5.16612	50.7	95	NMEC
UM146	NC_017632.1	5.10756	50.61	95	AIEC
SF-088	NZ_CP012635.1	5.207	50.61	95	ExPEC (blood stream infection)
SF-166	NZ_CP012633.1	5.02518	50.61	95	ExPEC (blood stream infection)
SF-173	NZ_CP012631.1	5.15281	50.64	95	ExPEC (blood stream infection)
SF-468	CP012625.1	5.35864	50.61	95	ExPEC (blood stream infection)
UTI89	NC_007946.1	5.17997	50.61	95	UPEC
APEC IMT5155	NZ_CP005930.1	5.12606	50.57	95	APEC
ED1a	NC_011745	5.20955	50.73	452	Commensal
ABU 83972	NC_017631	5.13296	50.6	73	ABU
ATCC 25922	CP009072	5.20344	50.39	73	Lab
CFT073	NC_004431	5.23143	50.5	73	UPEC
clone D i14	NC_017652	5.03839	50.6	73	UPEC
clone D i2	NC_017651	5.03839	50.6	73	UPEC
Nissle 1917	NZ_CP007799.1	5.4412	50.6	73	Probiotic
LF82	NC_011993	4.77311	50.7	135	AIEC
NRG 857C	NC_017634.1	4.89488	50.71	135	AIEC
536	NC_008253	4.93892	50.5	127	UPEC
CD306	NZ_CP013831	5.21904	50.86	131	cat fecal
EC958	NZ_HG941718	5.24945	50.84	131	UPEC
Ecol_448	NZ_CP015076	5.2123	50.74	131	UPEC
Ecol_732	NZ_CP015138.1	5.41829	50.92	131	UPEC
Ecol_743	NZ_CP015069.1	5.14009	50.79	131	UPEC
Ecol_745	NZ_CP015074.2	5.0409	50.81	131	UPEC
G749	NZ_CP014488	5.21997	50.58	131	UPEC
JJ1886	NC_022648	5.30828	50.77	131	UPEC
JJ1887	NZ_CP014316.1	5.33152	50.82	131	UPEC
JJ1897	CP013837.1	5.31504	50.77	131	UPEC
JJ2434	NZ_CP013835.1	5.3171	50.84	131	UPEC
MNCRE44	NZ_CP010876.1	5.29227	50.79	131	ExPEC
MVAST0167	NZ_CP014492.1	5.01424	50.8	131	UPEC
SaT040	NZ_CP014495.1	5.17604	50.61	131	UPEC
SE15	NC_013654.1	4.83968	50.71	131	Commensal
uk_P46212	NZ_CP013658.1	5.25041	50.85	131	UPEC
ZH063	NZ_CP014522.1	5.19705	50.72	131	UPEC
ZH193	NZ_CP014497.1	5.25638	50.91	131	UPEC
E2348/69	NC_011601	5.06968	50.55	15	EPEC
2009C-3133	NZ_CP013025	5.51434	50.83	117	STEC
UMN026	CU928163.2	5.20209	50.72	Phylogroup D	UPEC

## Sheet: Primers_used
Primers used in the study
Primers	Sequence 5' to 3'	Notes
MS7163gap_F	GTGCGCAGATTTTTTCAG	to close MS7163 genome
MS7163gap_R	ATTACCCATCAGACACGC
3746-Cm.3a	TCCTCCTTAGTTCCTATTCC	to amplify cat cassette from pKD3
3747-Cm.4a	GTCTTGAGCGATTGTGTAGG
3748-Cm.up	CCTGAAAATCTCGACAACTC	sequencing primers to confirm the mutations
3950-Cm.dn.new	GGTTCATCATGCCGTTTGTG
7009_dnaK_F	GTGGAGACGTTTAGATGGG	to indentify miniTn5 inserted within defined gene
7010_dnaK_R	GGAAACGCCTAAAATCTCG
7013_dksA_R	ATGGAACGGCTGTAATTAGC
7014_dksA_F	GGATCGATAGTGCGTGTTAAG
7015_purK_F	ATGAAGTGCTGGAAAACCC
7016_purK_R	GTCGGTCAAATTCAAATGC
7025_ihfB_F	TAATCAATGCAGCAACAGC
7026_ihfB_R	TTCTCGCGTTCAAGTTTG
7027_yccT-up_F	ATAATGCAATCAAGGTGGTC
7028_yccT-up_R	GCAATGGTGTGAGTGGAC
7029_csgG_F	TCCAGGTTTCGGGTTTACA
7030_cgsG_R	ATAAAGCGTGAGGGGCAC
7031_csgA_F2	AATGGCTATTCGCGTGAC
7032_csgA_R2	TTGCTGGGTCGTATTAAAGG
7033_rne_F	ATCGATAACCCGAAAGTGC
7034_rne_R	TGGGTATGTTTTGTCTGCC
7037_ihfA_F	TGAGGGATTGAACCTATGG
7038_ihfA_R	GAGCGGCCTTTTTAGTTAGA
7039_mlrA_F	AGCAAGGGTGAGACGATG
7040_mlrA_R	CGAGTGGGAAAATATCATGG
7041_rcsD_F	AATGAGAAAGAAGGGACGG
7042_rcsD_R	TCACCCACTCAATTTGCTC
7043_purF_F	GTGAGCGATGTATTTGAAGC
7044_purF_R	TTCCACTTCGTTCTGACG
7047_purM_F	TGGAAGAATCAAAGGCGTAG
7048_purM_R	GCCGGAAATAAGCACCAC
7049_purL_F	TTAATTCTCTGTGTCGTGCG
7050_purL_R	AAGCGATCGGAGGTGTTAC
7051_rpoS_F	TCGTTACAAGGGGAAATCC
7052_rpoS_R	TGCTTACTTATTCGCGGAAC
7055_nudE-up_F	GGGCTACAGTTTCAACATTC
7056_nudE-up_R	CGCACTTTTATCAGCCATC
7057_yrfF_F	AACGCGTAAACTCACATCTG
7058_yrfF_R	AATGTTGATATGCATGAGGG
7061_ompR_F	TGCGAACCTTTGGGAGTA
7062_ompR_R	AATGAACTTCGTGGCGAG
7063_03831-up_F	ACCCACATTCCCGTAATC
7064_03831-up_R	AGTTTTCGCAACATTCGC
7065_kdgK2_F	AGGGTTGCTTATTCGCTG
7066_kdgK2_R	AGCTGGATAGAGGGGTAACAC
7081_wzyE_F	TTGCCTTCTTTAGCCCTAAC
7082_wzyE_R	TTATCCTTCAACCTGCGTC
7085_purD_F	GATGACGAAGTGATTGCC
7086_purD_R	GCTATTGGCAAAACTGTCG
7087_purH_F	CGCACAGAGTTATCCACAATC
7088_purH_R	CGCCGTTACCAATCACTA
6668_csgBAC_Fwup	CGCTGTAGTCCTTTCGTCAT	To knock-out defined genes
6669_csgBAC_Rvup	GGAATAGGAACTAAGGAGGAATCATAACCTGCTGCGGCTG
6670_csgBAC_Fwdn	CCTACACAATCGCTCAAGACACGAAGCAAGAAAAGACCCT
6671_csgBAC_Rvdn	TACGGGTGTTGACTGGGTG
6672_csgBAC_Fwsc	ACATCTGATTTCAATCTAGCCATTAC
6673_csgBAC_Rvsc	ACTTTTACTGAGGCTATTTGCG
7266_kgdK2_Fwup	GCTCTTTCACAACCTCCATCC
7267_kdgK2_Rvup	GGAATAGGAACTAAGGAGGA CACGGCAATCTTTTTGGAC
7268_kdgK2_Fwdn	CCTACACAATCGCTCAAGAC GGTTATCTGGCGGTACGTTT
7269_kdgK2_Rvdn	GTTGCAAAATCAGGTCGTCG
7270_kdgK2_Fwsc	CGCAGGATTTTTGGTTGC
7271_kdgK2_Rvsc	GTTCGCGATAAAGGTCTGC
7272_yrfF_Fwup	AATCGGCACAATCATCACTG
7273_yrfF_Rvup	GGAATAGGAACTAAGGAGGA CATGCTTTCCCCATCTTACT
7274_yrfF_Fwdn	CCTACACAATCGCTCAAGAC ATCGAATAACACGTTTGCG
7275_yrfF_Rvdn	AAATCAAGGTGTGCGTCCAG
7276_yrfF_Fwsc	CACCAAATCCAACCTCTTCT
7277_yrfF_Rvsc	ATTAGTCACACCGAGGCAG
7278_rcsD_Fwup	AACAAAACCTTCACTCGCAAC
7279_rcsD_Rvup	GGAATAGGAACTAAGGAGGA CTCTTTCTGACGCATTCG
7280_rcsD_Fwdn	CCTACACAATCGCTCAAGAC CTGATTCGTGAGAAGGATGT
7281_rcsD_Rvdn	TCTTCCCTTTCTGCAGCG
7282_rcsD_Fwsc	CCAAATAAGCACCTAACATCAAGC
7283_rcsD_Rvsc	GCAAACAGGCGCAGAACT
7284_wzyE_Fwup	GATACGGTAAAAGTGGTGGTGC
7285_wzyE_Rvup	GGAATAGGAACTAAGGAGGA GACAACAAACAGGCCACTG
7286_wzyE_Fwdn	CCTACACAATCGCTCAAGAC CAATGAATAACAACACCACGG
7287_wzyE_Rvdn	AACCATCCTGACTGCCAAC
7288_wzyE_Fwsc	GCAACGTGAAGGAAAAATGAC
7289_wzyE_Rvsc	GCCAACGCCCATATACAGC
7500_purF_Fwup	CTGGTGACATGGGGTTGTG
7501_purF_Rvup	GGAATAGGAACTAAGGAGGAACCGACAATACCGCACATAC
7502_purF_Fwdn	CCTACACAATCGCTCAAGACAAAGCAGTGCAACGTCAGAAC
7503_purF_Rvdn	ACGCTCTTTCAGCACCAC
7504_purF_Fwsc	ATGACAGGGCGTAAAATCG
7505_purF_Rvsc	AACGGGAGGCATAATCAC
7512_purD_Fwup	TGCTGGAAAGTGGCGAAG
7513_purD_Rvup	GGAATAGGAACTAAGGAGGAACCCGGAGCAACAAAAAC
7514_purD_Fwdn	CCTACACAATCGCTCAAGACATCGAACGCGAGCAGAAC
7515_purD_Rvdn	TATCGGCTGAACGTGGTG
7516_purD_Fwsc	TGTTCCGGGTCTTGATTTC
7517_purD_Rvsc	AAGTTCAGCGTGTCGGTAGC
7524_purM_Fwup	GTTTGACGAGTGGGTGTTTG
7525_purM_Rvup	GGAATAGGAACTAAGGAGGATCCAACCAGAGCATTACCC
7526_purM_Fwdn	CCTACACAATCGCTCAAGACGCGTGGAAAATCGGTATCA
7527_purM_Rvdn	TCATCTTCCGTATCACCAGC
7528_purM_Fwsc	TTCCAGCCTTCGATAGTGAC
7529_purM_Rvsc	GCATTTTCAGACGACCATC
7530_purK_Fwup	GAAAGCGCCGAAGAGAAC
7531_purK_Rvup	GGAATAGGAACTAAGGAGGAGTTCACAAAGGCCGGATG
7532_purK_Fwdn	CCTACACAATCGCTCAAGACGCCTTAATCCCACTGCTGC
7533_purK_Rvdn	GGAGTGAAGCGGTGATTG
7534_purK_Fwsc	CAAAAGCGACTGGGCTAC
7535_purK_Rvsc	CGCAACCGCGTAAAATTC
4872-PcL.ampli-5	CTCTGGCAAGCGCCTCGATTACTG	To insert consecutive promoter in front of MS7163_03831
4873-PcL.ampli-3	CATCACCTTCACCCTCTCCACTGAC
7770_03831-PcL-Fwup	AATTCGCCGATACTGAGC
7771_03831-PcL-Rvup	GTGAGAATTACTAACTTGAGCGAACATGCCGAGTCTTTTCCTC
7772_03831-PcL-Fwdn	CATTAAAGAGGAGAAAGGTACCGCATGTTTGGGATTATTAAGCTAACAATTC
7773_03831-PcL-Rvdn	CCAGGTTGGTTTGCTGAC
7621_BamHI-RBS-03831-F	TGCCAGGGGATCCTTAAAGAGGAGAAAGGTACCCGGCATGTTTGGGATTATTAAG	to clone defined genes
7622_HindIII-03831-R	CGCAAAAAGCTTCGTAATGGGCGGGATGTT
7627_BamHI-RBS-purD-F	AGCACGGGATCCTTAAAGAGGAGAAAGGTACCCGCCACTTCCGCCATTAA
7628_HindIII-purD-R	AAAACTAAGCTTTTAGTTCTGCTCGCGTTCG
7629_BamHI-RBS-purF-F	TCTGAGGGATCCTTAAAGAGGAGAAAGGTACCATGTGCGGTATTGTCGGTAT
7630_HindIII-purF-R	GTCAGAAAGCTTGGCTGACTTTGCAGGATTT
7633_BamHI-RBS-purM-F	TGTGTAGGATCCTTAAAGAGGAGAAAGGTACCCCTGTTAGAATTGCGCCGA
7634_HindIII-purM-R	ATTACTAAGCTTGCCGGAAATAAGCACCACA
7635_BamHI-RBS-purK-F	ACCAGCGGATCCTTAAAGAGGAGAAAGGTACCACTGATGAAGTGCTGGAAAAC
7636_HindIII-purK-R	TTGCGCAAGCTTTTTTAAGCAGGTTTGTGCACC
7617_XbaI-RBS-yrfF-F	ACGCCTTCTAGATTAAAGAGGAGAAAGGTACCATGAGCACCATTGTGATTTTTTTAG
7618_HindIII-yrfF-R	AGCATAAAGCTTCGCGCAAACGTGTTATTC
2548_pSU2718-F	ATTCGCCATTCAGGCTGCGC	to screen cloned genes in pSU2718
3062_pSU2718-R	CATGAAGCACTTCACTGACACC
4774-gapA-F	CGTTAAAGGCGCTAACTTCG	primers for qRT-PCR of gapA
4775-gapA-R	ACGGTGGTCATCAGACCTTC
6642_csgA_F	CTGGCAGGTGTTGTTCCTC	primers for qRT-PCR of csgA
6643_csgA_R	GAGCAAGAGCAGAGTTACCG
6646_csgD_F	ATTGTTGCTAAATACGCCTG	primers for qRT-PCR of csgD
6647_csgD_R	GCAACCCATTGACAACAC
rcsC_qRT-F	TCATACCCTGATTTCGCTTAC	primers for qRT-PCR of genes in colanic acid synthesis
rcsC_qRT-R	TTCTTCAGCACCAGTTCG
rcsD_qRT-F	AATGAGAAAGAAGGGACGG
rcsD_qRT-R	GCTTCCTGCATAGCGTTG
rcsB_qRT-F	CAACCCGGCGATTCTTAG
rcsB_qRT-R	TCTTCCCTTTCTGCAGCG
rcsA_qRT-F	GAAACCGTTGATGACCTTG
rcsA_qRT-R	GACTGTTAGAAGCATCGTGG
rcsF_qRT-F	AGCCTGCAAAACCGAAAG
rcsF_qRT-R	TTGATTTGCATCCGCTTAC
wcaH_qRT-F	GCAGGGTTACTGGTTTGTG
wcaHF_qRT-R	ACTGGCCTGCTGTTATCG
7296_03831_qRT_R	CAGCCTTACTCTTTCCTGC	primers for qRT-PCR of rcpA
7297_03831_qRT_F	AATTGATGACGAATGGCTG

## Sheet: Strains and plasmids
Strains and plasmids used in this study
Strains / Plasmids	Characteristics	Reference	Notes
Strains
MS7163	UPEC ST95, curli production	This study
MS7163csgA	MS7163csgA::cat, Chloramphenical resistance (CmR)	This study
MS7163purF	MS7163purF	This study
MS7163purF(pPurF)	MS7163purF + pPurF, CmR	This study
MS7163purD	MS7163purD	This study
MS7163purD(pPurD)	MS7163purD + pPurD, CmR	This study
MS7163purM	MS7163purM	This study
MS7163purM(pPurM)	MS7163purM + pPurM, CmR	This study
MS7163purK	MS7163purK	This study
MS7163purK(pPurK)	MS7163purK + pPurK, CmR	This study
MS7163purH	MS7163purH	This study
MS7163purH(pPurH)	MS7163purH + pPurH, CmR	This study
MS7163yrfF	MS7163yrfF	This study
MS7163yrfF(pYrfF)	MS7163yrfF + pYrfF, CmR	This study
Tn5-03831	MS7163 has miniTn5-cat inserted upstream of rcpA (MS7163_03831)	This study
PcL-rcpA	MS7163 has cat.PcL inserted upstream of rcpA (MS7163_03831)	This study
MS7163(pRcpA)	MS7163 + pRcpA, CmR	This study
MS7163kdgK2	MS7163kdgK2::cat, CmR	This study
MS7163wzyE	MS7163wzyE::cat, CmR	This study
MS7163rcsD	MS7163rcsD::cat, CmR	This study
MS7163rcsB	MS7163rcsB::cat, CmR	This study
MS7163rcsC	MS7163rcsC::cat, CmR	This study
Plasmids
pKD3	template plasmid for cat gene amplification		Datsenko KA, Wanner BL. One-step inactivation of chromosomal genes in Escherichia coli K-12 using PCR products
pMDP2	pACYC184-devirved, λ-Red recombinase, counter-selectable sacB marker	This study
pSU2718	pACYC184-derived cloning plasmid, CmR		Martinez E, Bartolome B, de la Cruz F. pACYC184-derived cloning vectors containing the multiple cloning site and lacZ α reporter gene of pUC8/9 and pUC18/19 plasmids
pCP20	Flp recombinase gene, FLP, temperature sensitive replication		Cherepanov, PP, W Wackernagel 1995. Gene disruption in Escherichia coli: TcR and KmR cassettes with the option of Flp-catalyzed excision of the antibiotic-resistance determinant. Gene 158(1):9-14
p.PcL-cat	consecutive promoter, cat gene
pPurF	purF gene cloned in pSU2718	This study
pPurD	purD gene cloned in pSU2718	This study
pPurM	purM gene cloned in pSU2718	This study
pPurK	purK gene cloned in pSU2718	This study
pPurH	purH gene cloned in pSU2718	This study
pYrfF	yrfF gene cloned in pSU2718	This study
pRcpA	rcpA gene (locus_tag: MS7163_03831) cloned in pSU2718	This study
