# Supplementary material for: Discovery of New Genes Involved in Curli Production by a Uropathogenic Escherichia coli Strain from the Highly Virulent O45:K1:H7 Lineage
Source: mBio. 2018 Aug 21;9(4):e01462-18. doi: 10.1128/mBio.01462-18 (PMC6106082; doi:10.1128/mBio.01462-18)
Supplement: TABLE S1 [file mbo004184010st1.xlsx]

## Sheet: Sheet1
Table S1. MS7163 genes identified in the transposon mutant screen that were associated with reduced CR binding.
Genes	No. of inserts	No. of reads	Product
Regulators
rpoS	17	74036	RNA polymerase, sigma S (sigma 38) factor
envZ	7	34227	sensory histidine kinase
LPS biosynthesis
waaL	1	2518	O-antigen ligase
waaH	1	2944	UDP-glucuronate:LPS(HepIII) glycosyltransferase
waaI	7	28372	UDP-D-glucose:(glucosyl)LPS α-1,3-glucosyltransferase
waaP	1	3180	LPS core heptose (I) kinase
waaG	23	61872	LPS glucosyltransferase I
waaQ	1	3615	LPS core heptosyl transferase III
wzxE	12	48515	lipid III flippase
rfaH	2	9166	transcriptional antiterminator
Metabolism
pgm	2	7742	Phosphoglucomutase
pgi	4	21210	Phosphoglucose isomerase
fbp	1	797	fructose-1,6-bisphosphatase I
galE	2	5859	UDP-glucose 4-epimerase
aspA	1	4102	aspartate ammonia-lyase
Septum formation
nlpD	2	5440	divisome associated factor
amiB	1	1442	N-acetylmuramoyl-L-alanine amidase 2
Intergenic regions
upstream chiP	1	1023	chitobiose outer membrane porin
upstream rssB	1	3456	16S ribosomal RNA
upstream rpoS	2	6319	RNA polymerase, sigma S (sigma 38) factor
upstream yhjH	2	9077	c-di-GMP phosphodiesterase
upstream purH	2	5507	AICAR transformylase / IMP cyclohydrolase
Others
dnaK	6	9423	DnaK chaperone
nhaA	3	5101	sodium ion/proton antiporter
ybjD	1	4052	Putative nucleoside triphosphate hydrolase
purC	1	1246	phosphoribosylaminoimidazole-succinocarboxamide synthase
