# Supplementary material for: Discovery of New Genes Involved in Curli Production by a Uropathogenic Escherichia coli Strain from the Highly Virulent O45:K1:H7 Lineage
Source: mBio. 2018 Aug 21;9(4):e01462-18. doi: 10.1128/mBio.01462-18 (PMC6106082; doi:10.1128/mBio.01462-18)
Supplement: TABLE S2 [file mbo004184010st2.xlsx]

## Sheet: S2_Table
Table S2. Comparative analysis of genes identified to play a role in curli production by MS7163 and the E. coli K-12 strain BW25113.
	phenotypes on YESCA-CR
Gene identified by TraDIS	This study	Smith et al. 2017	Functions
dksA	white	pink	RNA polymerase-binding transcription factor DksA
purK	white	light pink	N5-carboxyaminoimidazole ribonucleotide synthase
ihfB	white	white	integration host factor
upstream yccT	white	no data	hypothetical protein
csgG	white	white	curli secretion channel
csgB	white	white	curli minor subunit
csgA	white	white	curli major subunit
rne	white	no data	ribonuclease E
ihfA	white	white	integration host factor
mlrA	white	white	csgD regulator
rcsD	white1	no data	phosphotransferase, RcsCBD phosphorelay
purF	white	white	Amidophosphoribosyl transferase
purM	white	light pink	phosphoribosylformylglycinamidine cyclo-ligase
purL	white	white	phosphoribosylformylglycinamide synthetase
upstream yrfF	white	no data	inner membrane protein
yrfF	white	no data	inner membrane protein
ompR	white	light pink	Transcriptional regulatory protein
upstream MS7163_03831	white	no data	hypothetical protein
kdgK_2	white1	no data	2-dehydro-3-deoxygluconokinase
wzyE	white1	wt	ECA polysaccharide chain elongation
purD	white	white	Phosphoribosylamine-glycine ligase
purH	white	white	AICAR transformylase / IMP cyclohydrolase
dnaK	pink	light pink	chaperone
nhaA	pink	white	sodium ion/proton antiporter
upstream chiP	pink	no data	chitobiose outer membrane porin
pgm	pink	white	Phosphoglucomutase
galE	pink	wt	UDP-glucose 4-epimerase
ybjD	pink	no data	Putative nucleoside triphosphate hydrolase
upstream rssB	pink	no data	16s ribosomal RNA
purC	pink	white	phosphoribosylaminoimidazole-succinocarboxamide synthase
rpoS	pink	white	RNA polymerase, sigma S (sigma 38) factor
upstream rpoS	pink	no data	RNA polymerase, sigma S (sigma 38) factor
nlpD	pink	white	divisome associated factor
envZ	pink	light pink	sensory histidine kinase, EnvZ/OmpR two-component system
upstream envZ	pink	no data	sensory histidine kinase, EnvZ/OmpR two-component system
upstream yhjH	pink	no data2	c-di-GMP phosphodiesterase
waaL	pink	wt	O-antigen ligase
waaH	pink	pink	UDP-glucuronate:LPS(HepIII) glycosyltransferase
waaI	pink	wt	UDP-D-glucose:(glucosyl)LPS α-1,3-glucosyltransferase
waaP	pink	pink	lipopolysaccharide core heptose (I) kinase
waaG	pink	light pink	lipopolysaccharide glucosyltransferase I
waaQ	pink	wt	lipopolysaccharide core heptosyl transferase III
wzxE	pink	pink	lipid III flippase
rfaH	pink	pink	transcriptional antiterminator
upstream purH	pink	no data	AICAR transformylase / IMP cyclohydrolase
pgi	pink	wt	Phosphoglucose isomerase
aspA	pink	pink	aspartate ammonia-lyase
amiB	pink	no data	N-acetylmuramoyl-L-alanine amidase 2
fbp	pink	pink	fructose-1,6-bisphosphatase I
1 defined mutants had wild type phenotype on YESCA-CR
2 yhjH mutant was shown to have wild type phenotype on YESCA-CR
