# Supplementary material for: Discovery of New Genes Involved in Curli Production by a Uropathogenic Escherichia coli Strain from the Highly Virulent O45:K1:H7 Lineage
Source: mBio. 2018 Aug 21;9(4):e01462-18. doi: 10.1128/mBio.01462-18 (PMC6106082; doi:10.1128/mBio.01462-18)
Supplement: TABLE S3 [file mbo004184010st3.xlsx]

## Sheet: Sheet1
Table S3. Instability of MS7163yrfF mucoid phenotype following successive rounds of static culture to induce for type 1 fimbriae production.
	1st round	2nd round	3rd round
Yeast agglutination	not detected	3 minutes	4 seconds
loss of mucoid and non-curliated phenotype	5.7%	46.6%	97.3%
